# Supplementary material for: Natural Born Detourers Modern Utility Dog Breeds Show Ancestry‐Based Superiority in Social Learning Capacity in a Detour Task
Source: Evol Appl. 2025 Aug 27;18(8):e70151. doi: 10.1111/eva.70151 (PMC12382358; doi:10.1111/eva.70151)
Supplement: Supplementary file 1 — Data S1: Raw_data_Ancestry_detour_FINAL. [file EVA-18-e70151-s001.xlsx]

## Sheet: raw data
ID	Demo	Ancestry_group	keeping	training	Trial1Lat	Trial1Succ	Trial2Lat	Trial2Succ	Trial3Lat	Trial3Succ	breed		demolook2	demolook3
1	1	8	2	6	59.9	1	10.583	1	8.291	1	labrador		1	1
2	1	9	1	4	60	0	29.399	1	3.566	1	briard		0.955529	1
3	1	8	1	6	60	0	60	0	60	0	lagotto		0.71039	0.794733
4	1	10	1	5	60	0	60	0	40.4	1	border collie		0.701613	0.957584
5	1	3	2	3	60	0	60	0	46.65	1	mudi		0.8476	0.859942
6	1	8	2	3	40.35	1	21.1	1	14.7	1	labrador		0.978196	1
7	1	9	2	4	16.25	1	8.2	1	11.15	1	bouvier de flandres		0.977215	0.973895
8	1	3	2	3	60	0	36.6	1	16.7	1	pumi		0.963055	0.976833
9	1	10	2	6	60	0	60	0	60	0	collie		0.958149	0.663542
10	1	8	1	4	60	0	19.9	1	46.6	1	vizsla		0.967566	0.924894
11	1	8	2	3	48.82	1	60	0	60	0	lagotto		0.948427	0.890363
12	1	10	2	5	32.917	1	5.833	1	5.167	1	border collie		0.905174	0.86131
13	1	10	2	5	60	0	60	0	10.041	1	australian shepherd		1	1
14	1	10	1	6	60	0	60	0	60	0	border collie		0.89008	0.918478
15	1	3	2	3	16.199	1	10.3	1	14.666	1	pumi		0.918204	0.675195
16	1	6	2	6	15.458	1	8.916	1	11.416	1	GSD		1	1
17	1	10	1	2	60	0	60	0	45.166	1	sheltie		1	0.949437
18	1	10	2	4	59.9	1	59.9	1	9.8	1	australian shepherd		0.859524	0.885794
19	2	8	2	3	60	0	60	0	60	0	irish setter		0.880685	0.962621
20	2	11	2	6	35.2	1	19.08	1	5.76	1	rottweiler		0.507442	0.488406
21	2	10	1	4	29.2	1	22.6	1	32.28	1	border collie		0.770468	0.829726
22	2	10	2	6	44.8	1	4.82	1	3.64	1	border collie		0.86533	-
23	2	8	2	4	17.84	1	27.94	1	10.18	1	irish setter		0.848564	0.788136
24	2	8	1	4	60	0	60	0	60	0	irish setter		-	1
25	2	10	1	5	60	0	60	0	60	0	border collie		0.894807	0.82418
26	2	10	1	5	60	0	60	0	42.375	1	australian shepherd		0.835309	0.906617
27	2	8	2	6	60	0	51.75	1	7.25	1	golden retriever		1	1
28	2	10	1	6	60	0	60	0	12.041	1	border collie		0.92381	0.957079
29	2	10	2	5	9.52	1	7.04	1	6.92	1	border collie		0.814465	1
30	2	11	2	6	20.92	1	4.24	1	3.68	1	rottweiler		0.894246	-
31	2	3	2	4	5.3	1	4	1	3.9	1	puli		1	0.819257
32	2	3	2	4	60	0	8.333	1	11.4	1	puli		1	0.858313
33	2	8	1	5	32.083	1	11.208	1	5.584	1	english cocker spaniel		0.943925	1
34	2	6	2	5	60	0	5.375	1	5.125	1	GSD		1	0.944392
35	2	8	2	4	29.667	1	60	0	10.75	1	labrador		0.927919	0.728155
36	1	6	2	5	33.7	1	5.75	1	5.95	1	hovawart		0.977941	0.948903
37	1	6	2	3	32.35	1	11.45	1	5.2	1	hovawart		0.814098	0.895622
38	1	8	1	2	38.5	1	36.45	1	17.25	1	transylvanian hound		0.838688	0.838322
39	1	8	2	4	40.6	1	60	0	41.45	1	transylvanian hound		0.91925	0.718454							16
40	1	1	2	2	42	1	32.7	1	17.9	1	yakutian laika		0.82285	0.769666
41	1	1	2	2	43.25	1	29.05	1	47.2	1	yakutian laika		0.73537	0.703726
42	1	8	1	1	60	0	60	0	59.966	1	dachshund		0.774094	-
43	1	8	2	1	12.333	1	60	0	14.125	1	dachshund		0.946986	0.933287
44	1	8	1	5	47.76	1	8	1	7.18	1	dachshund		0.970822	0.950131
45	1	8	2	6	60	0	60	0	60	0	dachshund		0.758065	0.7
46	1	10	1	4	60	0	12.666	1	14.292	1	borzoi		0.815002	0.824148
47	1	5	1	3	51.416	1	5.083	1	4.333	1	foxterrier		0.906388	1
48	1	5	1	4	60	0	60	0	60	0	jack russel terrier		0.871429	0.903324
49	1	5	1	3	60	0	14.32	1	4	1	bedlington terrier		1	1
50	1	11	1	3	60	0	18.52	1	57.84	1	bullterrier		0.784574	0.860027
51	1	11	2	4	60	0	33.959	1	57.958	1	boxer		1	0.892668
52	1	1	2	5	42	1	20.8	1	8.24	1	akita inu		0.95942	0.956386
53	2	10	1	4	60	0	45.499	1	18.6	1	whippet		0.875613	-
54	2	8	1	1	60	0	60	0	60	0	dachshund		0.324561	0.853392
55	2	8	1	1	56.25	1	60	0	60	0	dachshund		0.415929	0.606036
56	2	1	1	1	52.042	1	10.375	1	16.25	1	sharpei		0.971887	0.465434
57	2	8	2	6	60	0	60	0	60	0	dachshund		1	0.914365
58	2	5	2	4	60	0	60	0	14.209	1	jack russel terrier		0.880073	1
59	2	8	1	4	60	0	60	0	60	0	basset hound		-	-
60	2	5	1	2	19.3	1	40.1	1	60	0	jack russel terrier		0.934524	0.752239
61	2	10	1	5	60	0	60	0	60	0	whippet		0.808584	-
62	2	10	1	2	58.667	1	24.333	1	18.334	1	greyhound		1	0.817081
63	2	10	1	2	25.209	1	18.791	1	5.916	1	whippet		0.919778	0.892854
64	2	10	1	4	60	0	60	0	60	0	whippet		-	0.73763
65	2	5	2	4	32.099	1	7.867	1	8.167	1	jack russel terrier		0.949203	0.987927
66	2	1	2	3	60	0	60	0	47.92	1	samoyede		0.794466	0.831269
67	2	1	2	3	21.333	1	9.292	1	6.542	1	shiba inu		0.806942	0.905058
68	2	1	2	3	59.9	1	41.667	1	60	0	shiba inu		0.632075	0.557289
69	2	1	1	3	38.542	1	60	0	17.041	1	samoyede		0.907256	0.909982
70	0	10	2	2	60	0	60	0	60	0	sheltie		-	-
71	0	3	1	4	60	0	60	0	41.1	1	mudi		-	-
72	0	10	2	6	60	0	60	0	60	0	sheltie		-	-
73	0	8	2	2	60	0	60	0	60	0	weimaraner		-	-
74	1	3	1	4	60	0	60	0	60	0	mudi		0.885931	0.896171
75	1	6	2	5	60	0	21.8	1	5.6	1	hovawart		0.97319	0.881827
76	1	10			60	0	26.45	1	10.15	1	border collie		0.687545	0.889096
77	0	8	1	6	60	0	60	0	60	0	polish hound		-	-
78	1	6			60	0	60	0	60	0	GSD		0.621051	0.293596
79	0	8	2	6	60	0	60	0	60	0	labrador		-	-
80	1	3			60	0	60	0	46.65	1	mudi		0.8476	0.859942
81	1	10	2	4	60	0	16.9	1	12.25	1	australian shepherd
82	1	5			60	0	60	0	60	0	irish terrier		0.783048	1
83	1	6	2	5	33.7	1	5.75	1	5.95	1	hovawart		0.977941	0.948903
84	0		2	3	60	0	60	0	60	0	komondor		-	-
85	0	10	2	5	58.35	1	60	0	27.8	1	border collie		-	-
86	1	10	1	2	60	0	60	0	35.25	1	galgo
87	0	8	2	4	60	0	60	0	60	0	golden retriever		-	-
88	1	5			60	0	60	0	60	0	cairn terrier		0.947556	0.946702
89	0	3	1	6	60	0	33.5	1	9.7	1	mudi		-	-
90	0	5			38.3	1	60	0	19.55	1	irish terrier		-	-
91	0	9	2	6	21.1	1	7.35	1	5.75	1	briard		-	-
92	0	3	1	4	16.2	1	4.15	1	7.75	1	mudi		-	-
93	1	8	2	6	60	0	9.55	1	4.05	1	golden retriever		0.854506	0.950095
94	1	6	2	3	32.35	1	11.45	1	5.2	1	hovawart		0.814098	0.895622
95	0	1	2	4	60	0	60	0	60	0	siberian husky		-	-
96	0	3	1	4	60	0	60	0	60	0	mudi		-	-
97	0	10	1	6	60	0	60	0	60	0	galgo		-	-
98	1	8	2	3	22.9	1	60	0	15.2	1	transylvanian hound		0.669379	0.933546
99	1	11	2	4	27.6	1	5.7	1	44.4	1	american pitbull terrier		0.809749	0.826054
100	0	5	1	3	60	0	60	0	60	0	jack russel terrier		-	-
101	0	5	1	5	40.45	1	21	1	16.8	1	fox terrier		-	-
102	0	8	1	4	60	0	18.1	1	3.9	1	vizsla		-	-
103	0	11	1	5	51.65	1	56.75	1	47.35	1	american pitbull terrier		-	-
104	1	8	2	3	40.35	1	21.1	1	14.7	1	labrador		0.978196	1
105	1	9	2	4	16.25	1	8.2	1	11.15	1	bouvier de flandres		0.977215	0.973895
106	1	10	2	6	30.15	1	36.95	1	7.7	1	border collie		0.92356	0.909821
107	1	10	1	4	26.8	1	25.05	1	5.8	1	border collie		0.982567	0.95318
108	1	3			60	0	60	0	60	0	pumi		0.699331	0.837349
109	0	6	1	6	23.2	1	18.85	1	7.6	1	hovawart		-	-
110	1	8	1	2	38.5	1	36.45	1	17.25	1	transylvanian hound		0.838688	0.838322
111	1	8	1	?	35.35	1	31.25	1	15.35	1	dachshund		0.896017	0.897725
112	0	10	2	4	4.35	1	3.2	1	3.25	1	border collie		-	-
113	1	8	1	2	24.3	1	33.25	1	36	1	transylvanian hound		0.92248	0.811838
114	0	9	2	6	7.15	1	4.15	1	3.55	1	briard		-	-
115	1	8	1	2	15	1	60	0	25.8	1	transylvanian hound		0.965376	0.861057
116	0	10	2	6	11.6	1	19.7	1	8.1	1	border collie		-	-
117	0	10	2	3	4.95	1	5.65	1	6.9	1	cardigan welsh corgi		-	-
118	0	8	1	4	15.8	1	5.2	1	3.6	1	labrador		-	-
119	1	3	2	3	60	0	36.6	1	16.7	1	pumi		0.963055	0.976833
120	1	8	2	4	40.6	1	60	0	41.45	1	transylvanian hound		0.91925	0.718454
121	0	8	2	6	12.7	1	18.7	1	11.25	1	transylvanian hound		-	-
122	1	8	1	6	60	0	60	0	41.85	1	vizsla		0.851802	0.870748
123	0	11	1	4	4.1	1	4.1	1	4.85	1	cane corso		-	-
124	0	10	2	6	21.6	1	21.5	1	29.15	1	border collie		-	-
125	0	8	2	3	7.85	1	5.05	1	5.45	1	labrador		-	-
126	0	8	1	3	36.45	1	17.35	1	22.75	1	basset hound		-	-
127	0	8	1	4	14.1	1	13	1	5.1	1	lagotto		-	-
128	1	5			11.75	1	6.25	1	4.75	1	fox terrier		0.920022	1
129	0	9			13.1	1	5.45	1	5.1	1	tervueren		-	-
130	0	10	1	3	3.4	1	2.95	1	3.5	1	australian shepherd		-	-
131	0	5	1	4	38.95	1	60	0	56.9	1	west highland white terrier		-	-
132	1	1	2	2	42	1	32.7	1	17.9	1	yakutian laika		0.82285	0.769666
133	1	1	2	2	43.25	1	29.05	1	47.2	1	yakutian laika		0.73537	0.703726
134	0	1	2	2	60	0	60	0	60	0	yakutian laika		-	-
135	0	8	1	2	60	0	60	0	60	0	dachshund		-	-
136	1	8	1	3	39.65	1	22.9	1	10.05	1	dachshund		0.912347	0.701876
137	1	10	2	6	60	0	18.7	1	60	0	australian shepherd		0.92396	0.947048
138	1	8	2	4	60	0	51.8	1	60	0	basset hound		0.880501	1
139	1	10	2	6	60	0	60	0	60	0	collie		0.958149	0.663542
140	1	5	2	3	60	0	60	0	60	0	fox terrier		1	0.848051
141	1	8	2	6	60	0	60	0	60	0	dachshund		0.972731	0.866461
142	1	10	1	5	60	0		1	60	0	border collie		0.904519	0.899726
143	0	10	2	3	60	0	59.9	1	60	0	borzoi		-	-
144	1	8	1	4	60	0	60	0	60	0	dachshund		0.927999	0.908397
145	1	8			60	0	59.9	1	60	0	golden		0.918743	0.846375
146	1	10	1	3	60	0	12.7	1	17.15	1	australian shepherd		1	0.966758
147	1	8	1	4	60	0	19.9	1	46.6	1	vizsla		0.967566	0.924894
148	1	5	1	6	38.12	1	9	1	6.06	1	miniature pinscher		0.974453	1
149	0	11	1	5	60	0	60	0	60	0	english bulldog		-	-
151	1	8	2	3	48.52	1	60	0	60	0	lagotto		0.957991	0.914286
152	1	8	2	3	60	0	60	0	60	0	labrador retriever		1	1
153	0	10	1	3	18.033	1	8.867	1	8.167	1	whippet		-	-
154	1	10	2	6	14.34	1	29.44	1	12.18	1	border collie		1	1.00392
155	0	10	1	4	6.633	1	3.2	1	2.833	1	australian shepherd		-	-
156	1	10	2	5	60	0	20.233	1	12.367	1	border collie		1	0.955128
157	1	8	1	2	59.999	1	59.999	1	59.999	1	miniature dachshund		1	1
158	1	9	2	5	59.999	1	18.633	1	16.7	1	briard		1	1
159	1	9	2	3	59.999	1	60	0	59.899	1	briard		1	1
160	1	8	1	3	60	0	42.18	1	59.46	1	dachshund		-	-
161	0	8	2	6	20.733	1	60	0	6.4	1	vizsla		-	-
162	0	3	1	6	50.6	1	52.399	1	59.999	1	mudi		-	-
163	0	8	1	6	60	0	20.32	1	6.88	1	english cocker spaniel		-	-
164	0	11	1	2	60	0	60	0	60	0	boston terrier		-	-
165	1	5	1	3	60	0	15.04	1	5.36	1	bedlington terrier		1	1
166	1	11	1	3	60	0	18.16	1	57.4	1	bullterrier		0.793011	0.952909
167	0	8	1		5.08	1	5.08	1	4.52	1	english cocker spaniel		-	-
168	0	8	1		4.32	1	4.3	1	3.92	1	english cocker spaniel		-	-
169	0	8	1	6	20.72	1	34	1	7.8	1	english cocker spaniel		-	-
170	1	8	1		5.54	1	4.48	1	3.92	1	english cocker spaniel		0.648741	0.462998
171	1	8	1		41.8	1	8.92	1	3.8	1	english cocker spaniel		0.84492	0.880682

## Sheet: Legend
Parker et al (2017) clades	Ancestry groups
A	1		Demo
B	1		0	no demo at all
C	1		1	detour demonstration with ostensive speech
D	2		2	detour demonstration with neutral speech
E	2
F	2		Keeping
G	3		1	indoor only
H	4		2	indoor/outdoor
I	4
J	4		Training
K	5		1	nothing
L	5		2	only at home
M	6		3	one course at dogschool
N	7		4	regular dogschool
O	8		5	private trainer
P	8		6	special training
Q	8
R	8		Success
S	9		0	unsuccessful detour
T	10		1	successful detour
U	11
V	11
W	11
